# Supplementary material for: Sonographic pancreas echogenicity in cystic fibrosis compared to exocrine pancreatic function and pancreas fat content at Dixon-MRI
Source: PLoS One. 2018 Jul 26;13(7):e0201019. doi: 10.1371/journal.pone.0201019 (PMC6062060; doi:10.1371/journal.pone.0201019)
Supplement: S2 Table — (XLSX) [file pone.0201019.s002.xlsx]

## Sheet: CF_SamleMR
CF nu MR prot		CF database løpenummer		PIPS		Bik	EL		Tot mL		Gender	Age	Weight	Height	BMI	Er Score	Røyk	HbA1c	glcfast 0	Glukosebel 2	mut 1	Mut 2	Kommentar	Høyeste sw-Cl	PIP score	vol1	vol4	vol8	vol12	Ml/min12	peak4-12	CF nu MR prot	W_HDixF1	W_HDix F2	W_HDixonF3	W_HDixFmean	W_HixFmed	W_HW_1	W_HW_2	W_HW_3	W_HW_mean	W_HW_med	PIPS	W_HFV1	W_HFV2	W_HFV3	W_HFVmean	W_HFVmedian	W_BTDixF1
CF01		CF15d		1		17	0		0.4		F	22	59	1.6	23.0469		0	5.9	5.1	7.8	508	S912x	3 pas, alle PI: PIP 1	140	0.96	8.46894	21.2283	8.22158	-0.417862	0	21.2283	CF01	311.9	323.3	325	320.067	323.3	82.9	82.35	89.4	84.8833	82.9	1	3.76236	3.92593	3.63535	3.77455	3.76236	380.5
CF02		CF24d		0		118	356		8.8		M	25	106	1.87	30.3126	1	0	5.6	5.7	5.7	Unknown	Unknown	normal sekv	67	0	5.89267	26.1155	44.5196	56.032	4.66933	56.032	CF02	23	32.9	25.98	27.2933	25.98	204.6	198.1	205.4	202.7	204.6	0	0.112414	0.166078	0.126485	0.134992	0.126485	26.88
CF03		CF18d		0		96	594		10.6		M	19	98	1.93	26.3094	1	0	5.2	5.5	4.8	Unknown	Unknown	normal sekv (Sikker, utvidet famileisekv)	79	0	7.36045	31.4721	60.1449	68.0662	5.67219	68.0662	CF03	12.48	11.95	11.2	11.8767	11.95	158.6	176.8	180.2	171.867	176.8	0	0.0786885	0.0675905	0.0621532	0.0694774	0.0675905	8.059
CF04		CF04d		0		124	567		5.1		M	21	72	1.88	20.3712	0	0	5.1	5	2.6	Unknown	Unknown	normal sekv	60	0	16.8516	77.3729	73.2752	97.776	8.148	97.776	CF04	22.18	24.02	25.17	23.79	24.02	230.6	218.4	286.8	245.267	230.6	0	0.0961839	0.109982	0.0877615	0.0979757	0.0961839	27.08
CF05		CF28d		0		115	506		5.4		M	16	71	1.77	22.6627	1	0	5	5	3.1	1525- 47T- >G	Unknown	1525- 47T- >G =c.1393-47T>G		0	16.0626	55.4727	80.4051	101.021	8.41844	101.021	CF05	11.78	10.81	9.824	10.8047	10.81	217.6	225.6	217.6	220.267	217.6	0	0.054136	0.0479167	0.0451471	0.0490666	0.0479167	15
CF06		CF07d		1		0	1	Dry tap	0		F	45	54	1.65	19.8347	0	0	6	5.8	7	508	E60x		110	0.96	2.6634	2.84298	2.10729	2.97587	0.247989	2.97587	CF06	244.9	241.9	243.1	243.3	243.1	41.13	45.83	42.35	43.1033	42.35	1	5.95429	5.2782	5.74026	5.65758	5.74026	292.8
CF07		CF27d		0	*Bik 62	62	575		5.4		M	20	60	1.62	22.8624	2	0	5.6	5.6	9.4	508	3849+10kbc>T		78	0.09	4.7551	14.5497	25.5065	39.4351	3.28626	39.4351	CF07	13.5	26.02	14.75	18.09	14.75	231.6	213.9	226.8	224.1	226.8	0	0.0582902	0.121646	0.0650353	0.081657	0.0650353	8.5
CF08		CF08d		1	*Bik 54	54	169		5.6		F	20	85	1.65	31.2213	1	0	5	4.7	6.9	508	Bg (4005 + 2T<C)	BG: 7 pas i komb med alv mut, 3 er PI:		0.43	13.9544	33.8815	30.4269	45.0096	3.7508	45.0096	CF08	12.7	14.6	15.8	14.3667	14.6	238.6	219.9	231.9	230.133	231.9	0	0.0532272	0.0663938	0.0681328	0.0625846	0.0663938	20.4
CF09		CF11d		1		0	0	Dry tap	1.6		M	17	52	1.66	18.8707	2	0	5.4	5.5	5.9	508	508			0.96	5.55713	-0.0464438	4.92748	4.25954	0.354961	4.92748	CF09	249.9	256.5	255.1	253.833	255.1	50.6	59.25	64.6	58.15	59.25	1	4.93874	4.32911	3.94892	4.40559	4.32911	302.8
CF10		CF13d		1		24	3		3.4		F	52	61.5	1.61	23.7259	1	0 (*)	5.9	5.5	3.6	621+1G>T	Bg (4005 + 2T<C)	621+1G>T= IVS4+1G>T (PIP =1)		0.43	13.9458	8.72077	15.823	15.5164	1.29303	15.823	CF10	295.7	270.4	289.9	285.333	289.9	81.26	111	73.88	88.7133	81.26	1	3.63894	2.43604	3.92393	3.33297	3.63894	262.1
CF11		CF05d		0		91	613		3		F	20	59	1.76	19.047	0	0	4.8	5.5	7	Unknown	Unknown	normal sekv/ familieanalyse fra 2005	78	0	30.86	57.436	60.5514	73.3675	6.11396	73.3675	CF11	23.6	13.3	15.68	17.5267	15.68	374.7	366.3	377.2	372.733	374.7	0	0.0629837	0.036309	0.0415695	0.0469541	0.0415695	12.85
CF12		CF36d		0		127	663		6.5		F	41	65	1.7	22.4913	0	0	5.5	4.8		R117H	Unknown	c.350G>A =R117H	66	0	11.0012	61.3473	97.8913	97.1218	8.09349	97.8913	CF12	12.51	12	12.87	12.46	12.51	319.7	310.2	305.9	311.933	310.2	0	0.0391304	0.0386847	0.0420726	0.0399626	0.0391304	19.84
CF13		CF01d		1		21	5		1.6		F	37	60	1.69	21.0077	0	0	6.4			508	1525- 2A- >G	Sekv mai2014 1525- 2A- >G =c1393 2A>G		0.96	3.3166	9.7045	8.76805	5.25482	0.437901	9.7045	CF13	208.8	150.5	170.4	176.567	170.4	75.3	94.9	100.1	90.1	94.9	1	2.77291	1.58588	1.7023	2.02036	1.7023	193.9
CF14		CF20d		1		11	0		2.5		M	16	57	1.74	18.8268	1	0	5.6	5.2	4.9	508	508		107	0.96	2.5963	3.81176	4.68059	4.3649	0.363741	4.68059	CF14	242.9	251.9	255.6	250.133	251.9	69.07	72.63	69.24	70.3133	69.24	1	3.51672	3.46826	3.69151	3.55883	3.51672	254
CF15		CF33d		1		0	0	Dry tap	0		F	16	63	1.75	20.5714	1	0	6.1			508	508		106	0.96	20.2537	17.7951	12.9759	12.5214	1.04345	17.7951	CF15	226.9	196.1	188.3	203.767	196.1	89.5	90	110.9	96.8	90	1	2.5352	2.17889	1.69793	2.13734	2.17889	276.1
CF16		CF03d		0		137	626		5.7		F	24	50	1.52	21.6413	0	0	5			Unknown	Unknown	normal sekv, ikke cf? #	62	0	35.9282	87.5361	110.57	113.731	9.47762	113.731	CF16	11.56	18.35	8.809	12.9063	11.56	295.8	304	303.7	301.167	303.7	0	0.0390805	0.0603618	0.0290056	0.042816	0.0390805	11.32
CF17		CF45d									M	24	66	1.78	20.8307	0	0	5.4			Unknown	Unknown	Neg screening 2006 Bergen, mangl sekv.	81	0	9.84258	60.271	88.1509	103.963	8.66362	103.963	CF17	7.971	8.765	9.059	8.59833	8.765	193.7	200	190.1	194.6	193.7		0.0411513	0.043825	0.0476539	0.04421	0.043825	14.25
CF18		CF46d		1			0				M	34	72	1.7	24.9135	0	0	5.4	6.1	9.7	508	G551d	05 Bg	84	0.9	2.72589	2.81735	2.79295	3.14677	0.262231	3.14677	CF18	208.8	211.5	205.1	208.467	208.8	49.13	46.96	50.56	48.8833	49.13	1	4.24995	4.50383	4.05657	4.27012	4.24995	222.2
CF19		CF39d		1			3				M	37	83	1.91	22.7516	0	0	5.9	4.2		508	508			0.96	1.67039	4.20904	-0.521736	4.32882	0.360735	4.32882	CF19	232.1	232.3	230	231.467	232.1	58.67	53.13	46.95	52.9167	53.13	1	3.95603	4.37229	4.89883	4.40905	4.37229	223.6
CF20		CF06d		0		110	549		13.7		F	56	62	1.68	21.9671	1	0	5.3	5	4.5	Unknown	Unknown	angivelig normal sekv?		0	18.9659	63.818	92.7678	109.724	9.14363	109.724	CF20	64.79	67.88	72.29	68.32	67.88	266.9	270.2	272	269.7	270.2	0	0.24275	0.251221	0.265772	0.253248	0.251221	17.21
CF21		CF42d		0		133	737		5		F	39	78	1.64	29.0006	0	0	5.6	5.5	5.7	Unknown	Unknown	Normal screening, mangl sekv	67	0	8.57305	33.7374	52.9361	75.0123	6.25102	75.0123	CF21	21.07	23.53	28.78	24.46	23.53	256.8	251.8	258.5	255.7	256.8	0	0.0820483	0.0934472	0.111335	0.09561	0.0934472	20.88
CF22		CF29d		1		10	0		3.9		M	17	65	1.76	20.984	1	0	5.5	6.5	3.5	394delTT	S912x	(394del TT=Sekv c262_263delTT/c2735 C<A=S912x)	123	1	18.8473	22.1426	18.9748	16.0172	1.33477	22.1426	CF22	218.7	213.5	228.8	220.333	218.7	56.95	62.94	53.05	57.6467	56.95	1	3.84021	3.39212	4.31291	3.84841	3.84021	229.6
[truncated: 50 more columns]

## Sheet: K_SamleMR
K nu MR prot			KP database løpenummer		PIPS	vol	Bik				Gender	Age	Weight	Height	BMI	Røyk	EL	HbA1c	glcfast 0	Glukosebel 2						vol0	vol1	vol5	vol9	vol13	dif_vol1	diff_vol5	diff_vol9	diff_vol13	Ml/min12	peak4-12				Mrprot	PIPS	W_HF1	W_HF2	W_HF3	W_Hfmean	W_Hfmed	W_HW1	W_HW1	W_HW1
K01	K01		FK02			17.5	114				M	43	96	179	30	0	662	5.1								0.525801	3.76649	14.3662	32.5666	41.3873	3.24069	13.8404	32.0408	40.8615		40.8615				K01	0	16.05	31.95	36.51	28.17	31.95	226.8	200.1	209.3
K02	K02		FK01			7	99				M	46	80	183	24	0	669	5.5								5.85026	14.4624	51.799	86.0727	106.154	8.61219	45.9487	80.2224	100.304		100.304				K02	0	8.25	13.02	14.2	11.8233	13.02	254.6	260.1	250.1
K03	K03		FK16			4	126				M	40	71	187	20	0	555	5.2								16.0351	26.8546	73.7898	98.702	109.922	10.8195	57.7547	82.6669	93.8866		93.8866				K03	0	9.5	10.9	7.5	9.3	9.5	215.6	215.3	225.6
K04	K04		FK09			12.8	115				FM	38	72	169	25	0	561	5.4								13.6907	34.9707	85.366	109.74	121.444	21.28	71.6753	96.0492	107.753		107.753				K04	0	10.85	14.07	14.15	13.0233	14.07	251.5	248.5	243.6
K05	K05		FK28			10.8	110				FM	46	56	158		0	378	5.1								32.1836	32.3399	65.2418	81.8164	92.4316	0.156288	33.0583	49.6328	60.248		60.248				K05	0	17.65	20.2	17.35	18.4	17.65	240.1	236.2	239.2
K06	K06		FK31																							23.8827	51.6319	95.1478	111.3	116.102	27.7492	71.265	87.4173	92.219		92.219				K06	0	19.3	13.35	20.15	17.6	19.3	318.2	305.8	331.4
K07			Mangl																							15.9237	54.925	94.6727	104.291	128.774	39.0013	78.749	88.367	112.85		112.85				K07	0	13.38	26.38	20.38	20.0467	20.38	349	299.8	403.5
K08	K08		FK18			10.7	132				FM	64	53	155	22	0	525	5.9								39.385	69.1986	113.796	133.571	150.459	29.8136	74.4113	94.1864	111.074		111.074				K08	0	10.35	10.25	9.45	10.0167	10.25	305.7	292.3	279.4
K09	K09		FK32	Reaksjon på secretin							M	23	74	188	21	0		5.3								9.58701	42.8397	56.3978	64.1165	66.227	33.2527	46.8108	54.5295	56.64		56.64				K09	0	9.775	8.75	5.9	8.14167	8.75	201.6	185.6	176.3
K10			mangl																							24.2102	33.9501	82.213	103.124	100.002	9.73993	58.0028	78.9142	75.7919		78.9142				K10	0	10.45	15.15	10.82	12.14	10.82	235.4	219.3	221.1
K11	K11		FK19			9.8	123				FM	52	56	162	21	1	486	5.3								3.34047	16.5853	51.8011	76.9037	97.6375	13.2448	48.4606	73.5633	94.2971		94.2971				K11	0	11.05	10.6	7.45	9.7	10.6	275.8	277	283.6
K12	K12		FK20			14	122				FM	50	79	170	27	0	723	5.4								33.2674	47.3024	83.8594	110.09	111.659	14.035	50.592	76.8223	78.3917		78.3917				K12	0	26.52	10.1	16.2	17.6067	16.2	221.3	255.1	240.1
K13	K13		FK23			12.3	99				M	19	75	182	23	1		5								59.936	69.3136	143.752	136.025	169.064	9.37767	83.8159	76.0887	109.128		109.128				K13	0	9.125	8.2	8.6	8.64167	8.6	232.7	242.4	242.6
K14	K14		FK21			14.9	138				FM	31	60	163	23	0	426	5.3								13.1267	32.7785	90.3274	110.678	117.841	19.6518	77.2007	97.5513	104.714		104.714				K14	0	25.7	17.8	15.95	19.8167	17.8	261.5	363.2	335.7
K15	K15		Mangl								M	18	47	1.69	16.5	0										89.2984	102.605	161.959	175.597	179.61	13.3063	72.6601	86.2983	90.3118		90.3118				K15	0	15.9	11.15	13.3	13.45	13.3	346.7	340.4	321.9
K16	K16		FK04			12.3	108				M	38	87	188	25	0	584	5.4								13.9774	8.82859	38.8682	58.8063	57.0938	-5.14881	24.8908	44.8289	43.1164		44.8289				K16	0	17.8	21.35	30.85	23.3333	21.35	223.6	193.9	186.1
K17	K17		FK30								F	46	60	159	24	0										55.7661	68.3866	105.119	120.127	149.561	12.6205	49.3526	64.3606	93.7951		93.7951				K17	0	7.575	10.52	10.98	9.69167	10.52	361.1	363.6	366.9
K18			Mangl																							5.12344	7.00188	30.193	57.8627	73.5542	1.87844	25.0695	52.7393	68.4308		68.4308				K18	0	19.75	16.31	23.38	19.8133	19.75	241	238.2	240.7
K19			Mangl																							1.90148	4.77845	19.1668	33.4803	42.8744	2.87696	17.2653	31.5789	40.9729		40.9729				K19	0	19.05	17.4	28.1	21.5167	19.05	264.2	265.2	260.1
K20			Mangl																							53.8195	93.547	122.872	156.815	154.868	39.7275	69.0524	102.995	101.048		102.995				K20	0	19.75	8.75	18	15.5	18	214.8	210.3	198.2
				K06
[truncated: 76 more columns]

## Sheet: Fett
CF nu MR prot	CF database løpenummer		PIPS		CF database		L 1	P1	SIR1	L2	P2	SIR2	L3	P3	SIR3	Lpsir med		CF database	Pas nr.	pas	v	g	p	VP SIR	GP SIR	Ekskl	PIPS			Ferc 1-4	Lip Dimc 1-4	Lip TE 1-4	Lip Med	Ferc 01	Dimc01	Lip TE 01		CF nu MR prot		Gender	Age	Weight	Height	BMI	Er Score	Røyk	HbA1c	glcfast 0	Glukosebel 2
CF01	CF15d		1		CF15d		43.9	30.2	1.45364	42.3	29.1	1.45361	42.4	29	1.46207	1.45364		CF15d	CF15	CF15	52.8	60	29.8	1.77181	2.01342		1		CF15	3	4	4	4	1	1	1		CF01		F	22	59	1.6	23.0469		0	5.9	5.1	7.8
CF02	CF24d		0		CF24d		46	44.2	1.04072							1.04072		CF24d	CF24	CF24	50.5		34.7	1.45533			0		CF24	3	1	1	1	1	0	0		CF02		M	25	106	1.87	30.3126	1	0	5.6	5.7	5.7
CF03	CF18d		0		CF18d		46.6	33.1	1.40785	48.6	33.7	1.44214	48.2	33.6	1.43452	1.43452		CF18d	CF18	CF18	54.8		34	1.61176			0		CF18	3	3	2	3	1	1	0		CF03		M	19	98	1.93	26.3094	1	0	5.2	5.5	4.8
CF04	CF04d		0		CF04d		46	44.5	1.03371							1.03371		CF04d	CF04	CF04	53.5	64.8	47.3	1.13108	1.36998		0		CF4	2	1	1	1	0	0	0		CF04		M	21	72	1.88	20.3712	0	0	5.1	5	2.6
CF05	CF28d		0		CF28d		48	45.5	1.05495	42.2	47.2	0.894068	46.7	47.6	0.981092	0.981092		CF28d	CF28	CF28	64.2	65.3	44.2	1.45249	1.47738		0		CF 28	1	1	1	1	0	0	0		CF05		M	16	71	1.77	22.6627	1	0	5	5	3.1
CF06	CF07d		1		CF07d		48.3	30.2	1.59934							1.59934		CF07d	CF07	CF07							1		CF7	3	4	3	3	1	1	1		CF06		F	45	54	1.65	19.8347	0	0	6	5.8	7
CF07	CF27d		0		CF27d		42.2	33.3	1.26727	49	39.7	1.23426	48.3	39.8	1.21357	1.23426		CF27d	CF27	CF27	56.7	64.1	36.6	1.54918	1.75137		0		CF27	2	2	2	2	0	0	0		CF07		M	20	60	1.62	22.8624	2	0	5.6	5.6	9.4
CF08	CF08d		0		CF08d		43	34	1.26471	43	34.6	1.24277	42.2	32.2	1.31056	1.26471		CF08d	CF08	CF08	48.3	54.5	27.4	1.76277	1.98905		0		CF8	3	3	3	3	1	1	1		CF08		F	20	85	1.65	31.2213	1	0	5	4.7	6.9
CF09	CF11d		1		CF11d		46	33.8	1.36095	46	35.4	1.29944	45	33.1	1.35952	1.35952		CF11d	CF11	CF11	58.2	67.4	33.1	1.75831	2.03625		1		CF11	3	2	3	3	1	0	1		CF09		M	17	52	1.66	18.8707	2	0	5.4	5.5	5.9
CF10	CF13d		1		CF13d		47.2	36.3	1.30028	48.9	42.4	1.1533	48.5	43.2	1.12269	1.1533		CF13d	CF13	CF13	57.1	61.3	40.1	1.42394	1.52868		1		CF13	4	2	3	3	1	0	1		CF10		F	52	61.5	1.61	23.7259	1	0 (*)	5.9	5.5	3.6
CF11	CF05d		0		CF05d		41.9	35.5	1.18028	40.1	35.5	1.12958	41.1	36.2	1.13536	1.13536		CF05d	CF05	CF05	50.7	57.8	44.2	1.14706	1.30769		0		CF5	2	1	1	1	0	0	0		CF11		F	20	59	1.76	19.047	0	0	4.8	5.5	7
CF12	CF36d		0		CF36d		49.1	39.3	1.24936	47.4	39.2	1.20918	47.6	38.9	1.22365	1.22365		CF36d	CF36	CF36	53.9		39.6	1.36111			0		CF36	2	3	2	2	0	1	0		CF12		F	41	65	1.7	22.4913	0	0	5.5	4.8
CF13	CF01d		1		CF01d		38.2	22.9	1.66812	43.2	27.9	1.54839	43.3	28.6	1.51399	1.54839		CF01d	CF01	CF01	51.2		26.3	1.94677			1		CF1	4	3	4	4	1	1	1		CF13		F	37	60	1.69	21.0077	0	0	6.4
CF14	CF20d		1		CF20d		45.3	27.4	1.65328	40.9	27.5	1.48727	43.3	27.5	1.57455	1.57455		CF20d	CF20	CF20	45.5	46.3	24	1.89583	1.92917		1		CF20	3	4	4	4	1	1	1		CF14		M	16	57	1.74	18.8268	1	0	5.6	5.2	4.9
CF15	CF33d		1		CF33d		40.9	30.5	1.34098	40.7	32.7	1.24465	40.5	31.8	1.27358	1.27358		CF33d	CF33	CF33	50.1	59.3	25.5	1.96471	2.32549		1		CF33	4	4	4	4	1	1	1		CF15		F	16	63	1.75	20.5714	1	0	6.1
CF16	CF03d		0		CF03d		48	39	1.23077	47.7	38.9	1.22622				1.2285		CF03d	CF03	CF03							0		CF3	2	2	1	2	0	0	0		CF16		F	24	50	1.52	21.6413	0	0	5
CF17	CF45d				CF45d				#DIV/0!			#DIV/0!			#DIV/0!			CF45d																				CF17		M	24	66	1.78	20.8307	0	0	5.4
CF18	CF46d		1		CF46d		41	28.7	1.42857	40.7	29.3	1.38908	37.5	29.8	1.25839	1.38908		CF46d			49		29.3	1.67235			1					3				1		CF18		M	34	72	1.7	24.9135	0	0	5.4	6.1	9.7
CF19	CF39d		1		CF39d		48.1	33.6	1.43155	48.8	32.3	1.51084	48.6	32.4	1.5	1.5		CF39d	CF39	CF39	57.8		38.1	1.51706			1		CF39	2	2	2	2	0	0	0		CF19		M	37	83	1.91	22.7516	0	0	5.9	4.2
CF20	CF06d		0		CF06d		43	23.7	1.81435	44.4	26.7	1.66292	42	27	1.55556	1.66292		CF06d	CF06	CF06							0		CF6	4	3	4	4	1	1	1		CF20		F	56	62	1.68	21.9671	1	0	5.3	5	4.5
CF21	CF42d		0		CF42d		36.9	24.8	1.4879	39.6	28	1.41429	42	27.3	1.53846	1.4879		CF42d	CF42	CF42	43.5		27.3	1.59341			0		CF42	3	4	3	3	1	1	1		CF21		F	39	78	1.64	29.0006	0	0	5.6	5.5	5.7
CF22	CF29d		1		CF29d		40.6	32.5	1.24923	39.2	25.1	1.56175	39.3	26.8	1.46642	1.46642		CF29d	CF29	CF29	47.8		25.9	1.84556			1		CF29	1	2	3	2	0	0	1		CF22		M	17	65	1.76	20.984	1	0	5.5	6.5	3.5
K01	FK02		2		FK02		36.1	35.1	1.02849	34	31.3	1.08626	43.1	41.8	1.0311	1.0311					47.4		35.1	1.35043				K01	FK02			3				1		K01		M	46.2533	98	1.79	30.5858		0	5.4
K02	FK01		2		FK01		38.1	38.9	0.979434	40	37.3	1.07239	42.5	34.7	1.22478	1.07239					55		44.6	1.23318				K02	FK01			2				0		K02		M	47.9097	80	1.83	23.8884		0	5.5
K03	FK16		2		FK16		49.6	46.8	1.05983	49.5	49.2	1.0061	45.9	45.3	1.01325	1.01325					62.4		46.8	1.33333				K03	FK16			1				0		K03		M	41.3908	72	1.87	20.5897		0	5.2
K04	FK09		2		FK09		53.5	32.7	1.63609	52.9	30.6	1.72876	51.3	30.5	1.68197	1.68197					57.8		30.6	1.88889				K04	FK09			4				1		K04		F	39.1075	72	1.69	25.2092		0	5.4
K05	FK28		2		FK28		44.6	31.4	1.42038	47.3	30.7	1.54072	43.1	31.2	1.38141	1.42038		FK09			52.9		31.2	1.69551				K05	FK28			4				1		K05		F	45.5359	56	1.58	22.4323		0	5.1
K06	FK31		2				42	38.6	1.08808	42	38.1	1.10236	41.5	41.9	0.990453	1.08808					58.7		38.1	1.54068				K06	FK31			1				0		K06		F	10.7734	38	1.48	17.3484		0
K07			2						#DIV/0!			#DIV/0!			#DIV/0!	#DIV/0!								#DIV/0!				K07										K07		F	8.06571	27	1.29	16.225		0
K08	FK18		2		FK18				#DIV/0!			#DIV/0!			#DIV/0!	#DIV/0!								#DIV/0!				K08	FK18			2				0		K08		F	64.9802	50	1.55	20.8117		0	5.3
K09	FK32		2		FK32		49.2	51.2	0.960938	50.9	49.1	1.03666	52.4	49.3	1.06288	1.03666					68.6		49.3	1.39148				K09				1				0		K09		M	23.3183	74	1.88	20.9371			5.3
K10			2						#DIV/0!			#DIV/0!			#DIV/0!	#DIV/0!								#DIV/0!				K10										K10		M	19.4415	83	1.91	22.7516
K11	FK19		2		FK19				#DIV/0!			#DIV/0!			#DIV/0!	#DIV/0!								#DIV/0!				K11	FK19			2				0		K11		F	53.2402	55	1.63	20.7008		1	5.3
K12	FK20		2		FK20				#DIV/0!			#DIV/0!			#DIV/0!	#DIV/0!								#DIV/0!				K12	FK20			3				1		K12		F	50.7734	90	1.73	30.0712		0	5.4
K13	FK23		2		FK23				#DIV/0!			#DIV/0!			#DIV/0!	#DIV/0!								#DIV/0!				K13	FK23			1				0		K13		M	20.0219	83	1.82	25.0574		1	5
K14	FK21		2		FK21				#DIV/0!			#DIV/0!			#DIV/0!	#DIV/0!								#DIV/0!				K14	FK21			2				0		K14		F	32.1697	61	1.63	22.9591		0	5.3
K15			2						#DIV/0!			#DIV/0!			#DIV/0!	#DIV/0!								#DIV/0!				K15										K15		M	12.4928	47	1.69	16.456		0
K16	FK04		2		FK04		40.6	28.8	1.40972	40.6	24	1.69167	40.6	24.2	1.67769	1.67769		FK04			57.4		37.6	1.5266				K16	FK04			3				1		K16		M	39.7317	87	1.88	24.6152		0	5.4
K17	FK30		2		FK30		46.4	40.6	1.14286	47.3	35.9	1.31755	43.9	37.6	1.16755	1.16755					54		40.6	1.33005				K17	FK30			2				0		K17		F	41.3634	60	1.59	23.7332		0
K18			2																									K18										K18		M	43.6851	92	1.85	26.8809
K19			2																									K19										K19		M	59.729	85	1.65	31.2213
K20			2																									K20										K20		F	22.5161	74	1.67	26.5338
[truncated: 29 more columns]

## Sheet: Vol
CF nu MR prot	CF database løpenummer		PIPS	PanVol		Pas nr.	Chor	Cvert	Corp	Sum
CF13	CF01d		1	15.8375		CF01	1.88	2.79	1.06	5.73
CF16	CF03d		0	77.295		CF03	2.2	2.09	0.88	5.17
CF04	CF04d		0	115.675		CF04
CF11	CF05d		0	86.46		CF05	1.72	1.8	1.19	4.71
CF20	CF06d		0	98.5169		CF06	2.31	2.48	1.47	6.26
CF06	CF07d		1	64.1725		CF07	2.43	2.93	1.21	6.57
CF08	CF08d		0	100.84		CF08	3	2.56	1.34	6.9
CF09	CF11d		1	21.4225		CF11	2.19	1.35	1.13	4.67
CF10	CF13d		1	75.4025		CF13	2.52	2.34	0.87	5.73
CF01	CF15d		1	16.9625		CF15	1.96	2	0.81	4.77
CF03	CF18d		0	94.47		CF18	1.9	1.69	0.82	4.41
CF14	CF20d		1	65.6625		CF20	1.86	1.86	0.88	4.6
CF02	CF24d		0	120.282		CF24	1.69	1.98	0.91	4.58
CF07	CF27d		0	86.12		CF27	1.4	1.39	0.89	3.68
CF05	CF28d		0	84.3975		CF28	1.63	1.57	0.84	4.04
CF22	CF29d		1	156.836		CF29	1.86	1.49	1.44	4.79
CF15	CF33d		1	18.39		CF33	1.44	1.51	0.53	3.48
CF12	CF36d		0	43.0725		CF36	1.33	1.48	0.78	3.59
CF19	CF39d		1	317.7		CF39	3.02	2.18	1.65	6.85
CF21	CF42d		0	91.3333		CF42	2.2	1.77	0.99	4.96
CF17	CF45d			94.335
CF18	CF46d		1	106.372

## Sheet: For artikkel_eksk_
Anonym	PIPS	LPSIR	VP sir	Group	LIPTE01	LIPTE14	Gender	Age	Weight	Height	BMI	Smoke	HbA1c	EL	Bik	PANvol	SW CL	W_H_Fmed	W_H_Wmed	W_H_FVmed	W_BT_Fmed	W_BT_Wmed	W_BT_FVmed		G_H_Fmed	G_H_Wmed	G_H_FVmedian	G_BT_Fmed	G_BT_Wmed	G_BTFVmed		ADC_cap	ADC_corp	W_FSF_H	W_FSF_BT	PERT		mut 1	Mut 2	Comment			Abbrew	Explanation
1	1	1.45	1.77	1	1	4	0	22	59	1.6	23	0	5.9	0	17	17	140	323.3	82.9	3.76236	380.5	84.25	4.14243		315.6	88.63	3.30024	374	71.63	4.78291		240.8	367.5	0.795913	0.81872	1	1	ΔF508	S912x				PIPS	Exocrine function state: 0 suff, 1 insuff
2	0	1.04	1.46	0	0	1	1	25	106	1.87	30.3	0	5.6	356	118	120	67	25.98	204.6	0.126485	23.02	249.5	0.0901331		18.5	207.4	0.0855834	13.5	218.6	0.0617566		854.9	1114	0.112672	0.0844709	0	0	Unknown	Unknown	normal sekv 05			LPSIR	Liver/ pancreas signal intensity ratio
3	0	1.43	1.61	0	0	2	1	19	98	1.93	26.3	0	5.2	594	96	95	79	11.95	176.8	0.0675905	8.574	200.6	0.0401745		13.75	173.9	0.0753012	8.88	207.6	0.0398529		1188	1062	0.0633113	0.0409898	1	0	Unknown	Unknown	normal sekv 05			VP sir	Vessel/ pancreas signal intensity ratio
4	0	1.03	1.13	0	0	1	1	21	72	1.88	20.4	0	5.1	567	124	116	60	24.02	230.6	0.0961839	23.9	254.9	0.0937623		36.13	339	0.112504	43.88	334.1	0.131338		1615	1644	0.0943367	0.0857245	1	0	Unknown	Unknown	normal sekv 05			Group	0: CFS, 1: CFI, 2: HC
5	0	0.98	1.45	0	0	1	1	16	71	1.77	22.7	0	5	506	115	84		10.81	217.6	0.0479167	17.31	246.4	0.0702516		7.13	224	0.0328571	10.63	244.1	0.0435477		1576	1243	0.0473272	0.0656403	1	0	1525- 47T- >G	Unknown	sekv missing			LIPTE01	Hyperechoic: 1, normal 0
6	1	1.6		1	1	3	0	45	54	1.65	19.8	0	6	1	0	64	110	243.1	42.35	5.74026	300.7	57.45	5.10973		260.9	40.25	6.44273	297.5	50.63	5.6508		40.92	156.1	0.851638	0.839592	1	1	ΔF508	E60x				LIPTE14	Visual echogenicity score after Worthen & Al
7	0	1.23	1.55	0	0	2	1	20	60	1.62	22.9	0	5.6	575	62	86	78	14.75	226.8	0.0650353	17.95	237	0.0760916		7.13	236.5	0.030148	10	259.6	0.0375799		1345	1155	0.061064	0.070406	0	0	ΔF508	3849+10kbc>T				Gender	0: Female, 1: Male
8	0	1.26	1.76	0	1	3	0	20	85	1.65	31.2	0	5	169	54	101		14.6	231.9	0.0663938	20.85	255	0.0833333		21.63	208.4	0.103791	27.5	244.5	0.112474		1194	1408	0.0592292	0.0755846	0	0	ΔF508	4005 + 2T<C				Age
9	1	1.36	1.76	1	1	3	1	17	52	1.66	18.9	0	5.4	0	0	21		255.1	59.25	4.32911	302.8	83.65	3.34032		258.6	57.13	4.77858	278	68.5	3.9708		228.6	221.1	0.811516	0.783543	1	1	ΔF508	ΔF508				Weight	in kg
10	1	1.15	1.42	1	1	3	0	52	61.5	1.61	23.7	0	5.9	3	24	75		289.9	81.26	3.63894	316.2	109.5	3.09041		286.4	87	3.4144	268.5	106.4	2.50094		619.9	576.6	0.781065	0.742777	1	1	621+1G>T	4005 + 2T<C				Height	in m
11	0	1.14	1.15	0	0	1	0	20	59	1.76	19	0	4.8	613	91	87	78	15.68	374.7	0.0415695	10.88	426.1	1.31591		17.3	365	0.0444045	6.63	404.4	0.0156405		931.3	843.6	0.040166	0.0248982	0	0	Unknown	Unknown	normal sekv 05			BMI	Body mass index
12	0	1.22	1.36	0	0	2	0	41	65	1.7	22.5	0	5.5	663	127	43	66	12.51	310.2	0.0391304	19.84	272.7	0.0723032		11.88	319.8	0.0371482	21.13	331.6	0.0637214		1067	1563	0.0387655	0.0678198	0	0	R117H	Unknown	sekv missing			Smoke	0: No 1, yes
13	1	1.55	1.95	1	1	4	0	37	60	1.69	21	0	6.4	5	21	16		170.4	94.9	1.7023	199.3	80	2.4591		177.4	74	2.57549	230	85.63	2.73226		1005		0.642292	0.71357	1	1	ΔF508	1525- 2A- >G				HbA1c
14	1	1.57	1.9	1	1	4	1	16	57	1.74	18.8	0	5.6	0	11	66	107	251.9	69.24	3.51672	263.6	83.49	3.15726		258.9	55.38	4.82124	278.1	82.75	3.36073		554.5	262	0.784393	0.759457	1	1	ΔF508	ΔF508				EL	F-Elastase
15	1	1.27	1.96	1	1	4	0	16	63	1.75	20.6	0	6.1	0	0	18	106	196.1	90	2.17889	291.4	85.6	3.49416		245.9	76.25	3.22492	274.5	86.25	2.99246			182.6	0.685425	0.772944	1	1	ΔF508	ΔF508				Bik	D-Bicarbonate
16	0	1.23	1.4	0	0	1	0	24	50	1.52	21.6	0	5	626	137	77	62	11.56	303.7	0.0390805	12.63	322.7	0.0391385		8.25	304.3	0.0271114	11.5	318.1	0.0361522		1198	1171	0.0366681	0.0376644	1	0	Unknown	Unknown	normal sekv 05			PANvol	Pnacreatic vulume (mL)
17	1	1.39	1.67	1	1	3	1	34	72	1.7	24.9	0	5.4	0		106	84	208.8	49.13	4.24995	235.6	61.25	3.85306		215.8	47	4.4766	230.4	45.25	4.37812		186.6	112.5	0.809522	0.793667	1	1	ΔF508	G551d				SW CL	Sweat chloride
18	1	1.5	1.52	1	0	2	1	37	83	1.91	22.8	0	5.9	3		318		232.1	53.13	4.37229	235.3	52.38	4.49267		229.8	48.38	5.2501	269.9	49.13	5.51579		103.8	126.1	0.813729	0.817923	1	1	ΔF508	ΔF508				W_H_Fmed	All below: W: observer 1, G observer 2. H: Head, BT: Body-tail. F: Fat. W: Water, F: Fat-water ratio, FSF: Fat signal fraction, med: Median
19	0	1.66		0	1	4	0	56	62	1.68	22	0	5.3	549	110	99		67.88	270.2	0.251221	24.75	327.6	0.0755495		33.88	301.8	0.111778	32.63	305.3	0.110274		1768	1247	0.200781	0.0702427	0	0	Unknown	Unknown	normal sekv 05			W_H_Wmed
20	0	1.49	1.59	0	1	3	0	39	78	1.64	29	0	5.6	737	133	91	67	23.53	256.8	0.0934472	20.88	277.2	0.0754335		20.13	274.4	0.0732533	26.75	285.5	0.0922007		1330	1265	0.0839368	0.0700483	1	0	Unknown	Unknown	sekv missing			W_H_FVmed
21	1	1.47	1.85	1	1	3	1	17	65	1.76	21	0	5.5	0	10	157	123	218.7	56.95	3.84021	238.4	53.95	4.25579		229.4	62.13	3.82316	237.5	38.13	6.57348		350.7	111.5	0.793397	0.815461	1	1	394delTT	S912x				W_BT_Fmed
22	0	1.03	1.35	2	1	3	1	46	98	1.79	30.6	0	5.4	662	114	152		31.95	209.3	0.16	24	239.1	0.1		10.88	222.1	0.0489869	19.5	267.6	0.081264		734.5	863.6	0.132435	0.0912201	0							W_BT_Wmed
23	0	1.07	1.23	2	0	2	1	48	80	1.83	23.9	0	5.5	669	97	103		13.02	254.6	0.05	13.3	282.1	0.05		11.75	245.34	0.0478927	12.13	295.9	0.0395372		1317	1142	0.0486511	0.0450237	0							W_BT_FVmed
24	0	1.01	1.33	2	0	1	1	41	72	1.87	20.6	0	5.2	555	126	110		9.5	215.6	0.04	12.15	278.4	0.04		7.88	214.5	0.0368224	7.25	262.4	0.0253593		1442	1283	0.0422035	0.0418172	0
25	0	1.68	1.89	2	1	4	0	39	72	1.69	25.2	0	5.4	561	115	78		14.07	248.5	0.06	16.48	298.4	0.06		11.13	265.5	0.0419209	19.13	310.3	0.0643025		1112	988.6	0.0535857	0.0523374	0							G_H_Fmed
26	0	1.42	1.7	2	1	4	0	46	56	1.58	22.4	0	5.1	378	110	39		17.65	239.2	0.07	11	249.4	0.04		12.38	240.9	0.051412	10.25	260.3	0.0388111		1303	1444	0.0687172	0.0422427	0							G_H_Wmed
27	0	1.09	1.54	2	0	1	0	16	60	167	22	0		690		41		19.3	318.2	0.06	13.63	389.8	0.04		15.25	328	0.0458297	16.25	377	0.0431034		1712	1457	0.0571852	0.0337853	0							G_H_FVmedian
28	0	1.17662	1.27128	2	0	2	0	65	50	1.55	20.8	0	5.3	525	132	55		20.38	349	0.05	12.25	427.5	0.03		14.5	351.9	0.0343602	23.25	431	0.0539443		1255	1259	0.0551735	0.0278567	0							G_BT_Fmed
29	0	1.04	1.39	2	0	1	1	23	74	1.88	21	0	5.3			83.5		8.75	185.6	0.05	8.2	236.8	0.03		6	211.4	0.0283822	12.75	254.3	0.0501376		1146	1185	0.0450219	0.0334694	0							G_BT_Wmed
30	0			2	0	2	0	53	55	1.63	20.7	1	5.3	426	123	57		10.6	277	0.04	20.35	358.8	0.06		15.75	288.6	0.0545738	23.88	367	0.0680536		1516	1128	0.0368567	0.0536727	0							G_BTFVmed
31	0			2	1	3	0	51	90	1.73	30.1	0	5.4	723	122	124		16.2	240.1	0.07	23.75	273.5	0.08		28.88	229.8	0.121549	24.25	248.3	0.0986574		1122	1172	0.0632072	0.0798991	0
32	0			2	0	1	1	20	83	1.82	25.1	1	5	552	99	58		8.6	242.4	0.04	13.7	292.7	0.05		7.25	233	0.0309168	13.63	276.8	0.0460688		1427	1331	0.0342629	0.0447128	0							ADC_cap	ADC: Apparent diffusion coeffiscient
33	0			2	0	2	0	32	61	1.63	23	0	5.3	572	138	77		17.8	335.7	0.05	15.1	378	0.04		22	364.3	0.063249	12.25	396.3	0.0298126		1357	1110	0.0503536	0.0384126	0							ADC_corp
34	0	1.03778	1.36667	2	0	1	1	12	47	1.69	16.5	0		500		67		13.3	340.4	0.04	11.1	365.4	0.03		9.5	323.6	0.027417	8.88	396.8	0.026229		1597	1708	0.0376025	0.0294821	0
35	0	1.68	1.53	2	1	3	1	40	87	1.88	24.6	0	5.4	584	108	91		21.35	193.9	0.11	17.25	259.5	0.07		23.5	198.6	0.126344	17.5	287.3	0.0609119		961.5	1160	0.099187	0.0623306	0							W_FSF_H
36	0	1.17	1.33	2	0	2	0	41	60	1.59	23.7	0				125		10.52	363.6	0.03	17.63	403.7	0.04		10.5	374.4	0.0280374	17.75	383.1	0.0463326		1247	1434	0.0281193	0.0418437	0							W_FSF_BT
																																											PERT	Pancreas enzyme replacement treatment
																																											mut 1	Mutation 1
																																											Mut 2	Mutation 2
Excluded due to missing EPI testing
37				CF	0	1	1	24	66	1.78	20.8307	0	5.4			94	81	8.765	193.7	0.043825	14.25	249.5	0.0579504		9.63	195.6	0.05	9.38	257.5	0.0349869		1061	1094	0.0432914	0.0540284	0		Unknown	Unknown	sekv missing
